# Supplementary material for: Multiple Posterior Insula Projections to the Brainstem Descending Pain Modulatory System
Source: Int J Mol Sci. 2024 Aug 24;25(17):9185. doi: 10.3390/ijms25179185 (PMC11395413; doi:10.3390/ijms25179185)
Supplement: Supplementary file 1 [file ijms-25-09185-s001.zip]

Archive with 1 entries (1 files):
- ijms-3109590-supplementary.pdf
